# Supplementary material for: The urine biomarker panel [IGFBP7]x[TIMP-2] (NephroCheck® parameter) does not correlate with IGFBP7 and TIMP-2 gene expression in urinary sediment
Source: PLoS One. 2017 Nov 16;12(11):e0188316. doi: 10.1371/journal.pone.0188316 (PMC5690422; doi:10.1371/journal.pone.0188316)
Supplement: S1 Table — Itemized details of pseudonymised patients including TIMP-2 and IGFBP7 fold gene expression. (XLSX) [file pone.0188316.s001.xlsx]

## Sheet: Tabelle1
ID	TIMP2	IGFBP7	NC	sCr	CRP	eGFR	BUN	tranplan/nontr.(1/2)	gender	disease	KDIGO stage	age
1	13.253	0.310301	1.34	3.53	1.78	19.41	55.4	1	m	rejection episode	2	40
2	0.348208	0	0.11	1.76	23	41.03	16.8	1	m	wound infection	1	52
3	4.73293	0.423309	0.48	7.76	0.15	7.28	75.2	1	m	DGF	3	46
4	0	0	0.14	1.14	0.15	60	25.06	1	m	kideney transplantation	1	71
5	1.63265	6.36741e-14	0.06	8.07	3.46	50.11	20.9	1	m	Kidney transplant	1	55
6	0.00696348	0	0.38	5.5	1.49	11.03	57.8	1	m	DGF	3	77
7	0.170777	0	0.73	5.81	14.78	11.66	57.3	2	m	infection	3	68
8	2.24741	0	0.28	5.82	2.12	6.73	67.9	2	f	crush syndrome	3	76
9	0.525218	0.000570675	0.69	6.42	3.29	10.13	26	1	m	DGF	3	35
10	0.99904	0.00149861	0.14	6.38	0.41	9.01	68.7	1	m	DGF	3	62
11	0.770559	0	1.25	3.49	0.62	22.09	43.1	2	m	hemolytic uremic syndrom	2	24
12	3.33311	0.00168882	0.12	2.48	0.25	28.2	24.7	1	m	DGF	3	48
13	0.0521136	0.00235151	0.19	1.32	1.04	58.65	16.9	1	m	infection	1	36
14	0	0.0981402	13.9	3.48	1.17	12.44	42.6	1	f	DGF	3	53
15	0.0022135	9.21662e-05	0.3	4.06	0.34	10.92	58.2	1	f	rejection	3	67
16	0.575372	0	0.07	6.17	4.47	8.95	75.2	1	m	DGF	3	57
17	0.24608	0.0111038	1.16	8.86	0.6	5.89	95.3	1	m	DGF	3	77
18	6.79771	0	0.03	4.18	0.63	11.18	73.1	2	m	infection	2	74
19	0.178297	0.00804524	0.11	4.51	5.19	11.61	35.8	2	f	infection	3	61
20	0.191389	0.243422	0.27	1.54	18.24	47.86	32.1	1	m	infection	1	28
21	0.00223899	0.00110986	0.19	3.93	8.51	11.11	65.7	2	f	chemo	3	53
22	0.321233	0.0144949	0.42	1.83	6.7	27.97	29.5	1	f	infection	1	77
23	0.0426024	0.362713	0.02	9.01	2.93	11.6	57	1	m	DGF	3	62
24	0	0	1.84	4.99	4.89	9.34	90.5	1	f	infection	2	69
25	0.305601	0.00500441	0.44	3.29	8.27	36.33	21.2	2	f	sepsis	3	46
26	0.853018	0.0621434	0.16	1.78	8.16	32.63	19.1	1	f	infection	1	27
27	1.5028	0.0153458	3.48	0.65	4.58	50	39.6	2	f	sepsis	1	34
28	1.36125	0	0.68	3.35	3.06	19.13	50.8	2	m	cardiac failure	2	51
29	6.38198	0.40222	0.59	1	0.09	60	19	1	f	Kidney transplant	1	79
30	9.23053	5.63234	0.79	5.31	16.16	11.18	49.7	1	m	infection	3	61
31	0.0564005	0.000766295	0.13	2.16	3.61	23.1	40.6	1	f	infection	1	60
32	8.50207	0.00391554	0.35	2.13	0.5	22.59	68.5	2	f	kardiac failure	2	63
33	1.45198	0	0.03	7.93	0.06	4.36	102	1	m	DGF	3	76
34	0.532525	0.024029	0.02	1.03	3.63	60	13.69	1	m	infection	1	56
35	4.07472	0.00389051	0.15	1.39	0.24	52.12	17.7	1	m	infection	1	70
36	0.000550831	0.0246431	1.58	2.96	2.69	13.57	75.5	2	m	cardiac failure	2	62
37	0.0136689	0.00061678	2.14	2.88	27.25	20.27	30.6	1	f	infection	2	95
38	6.18004	0.27886	68.29	4.02	28.75	15.3	81.3	1	m	infection	2	22
39	1.04948	0.0299101	0.84	7.5	10.98	7.2	65.7	2	m	chemo	3	60
40	0.293489	0.0292089	0.1	2.78	0.74	14.12	46.3	1	m	rejection episode	2	76
41	7.69134	0.260419	0.03	1.9	6.17	32.83	29.7	1	m	infection	2	47
42	3.2988	1.02624	0.09	6.39	1.09	8.96	51	1	m	infection	2	56
43	0.14705	0.000835113	4.85	1.82	17.01	31.01	18.6	2	f	sepsis	1	61
44	0.100132	0.00715351	0.25	3.71	26.8	19.79	52.4	2	m	chemo	2	58
45	2.32806	0.105048	0.05	2.1	4	25.23	51.5	1	m	infection	1	39
46	1.26443	0.0570545	0.1	1.52	8.56	33.07	23.9	1	f	infection	1	67
47	16.2302	0.0485315	0.07	3.61	0.49	13.97	57.7	1	f	DGF	3	78
